# Supplementary material for: Gambling Behaviour, Motivations, and Gender Differences Among Medical Students in Poland: Survey-Based Study
Source: Healthcare (Basel). 2025 Oct 10;13(20):2555. doi: 10.3390/healthcare13202555 (PMC12562915; doi:10.3390/healthcare13202555)
Supplement: Supplementary file 1 [file healthcare-13-02555-s001.zip]

Archive with 1 entries (1 files):
- healthcare-3865862-supplementary.pdf
